# Supplementary material for: Anisotropic microtopography surface of chitosan scaffold regulating skin precursor-derived Schwann cells towards repair phenotype promotes neural regeneration
Source: Regen Biomater. 2024 Jan 27;11:rbae005. doi: 10.1093/rb/rbae005 (PMC10898340; doi:10.1093/rb/rbae005)
Supplement: rbae005_Supplementary_Data [file rbae005_supplementary_data.zip]

Archive with 2 entries (2 files):
- Table S1 mRNA primers.doc
- Table S2 Relative mRNA expression of up-regulated cytokines by SKP-SCs.doc
